# Supplementary material for: Trained immunity in inflammatory bone disease: a bibliometric and literature-level text-mining analysis
Source: Front Immunol. 2026 May 20;17:1832996. doi: 10.3389/fimmu.2026.1832996 (PMC13229834; doi:10.3389/fimmu.2026.1832996)
Supplement: Supplementary file 3 [file Table2.xlsx]

## Sheet: S1
Supplementary Table S1. Repeated-run stability metrics for supplementary LDA-based topic-model checks across 20 runs at K = 5–7. This table reports run-level results from repeated LDA-based topic-model fitting across neighboring topic numbers (K = 5, 6, and 7), with 20 runs performed for each K value. For each run, the table summarizes model fit and consistency metrics, including log-likelihood, …
k	run_index	seed	logLik	perplexity	mean_max_theta	median_max_theta	normalized_topic_entropy	ref_run_index	is_reference_run	mean_topic_cosine_to_ref	mean_top10_jaccard_to_ref	doc_assignment_agreement_to_ref
5	1	1501	-1991.6	66.7991592085467	0.203794819489587	0.202999031617331	0.969439731111395	10	FALSE	0.792298144917072	0.340056022408964	0.345679012345679
5	2	1502	-1991.66	66.8069337865797	0.203584466931271	0.203146237804852	0.992060101950621	10	FALSE	0.818142621341535	0.412454212454212	0.234567901234568
5	3	1503	-1991.66	66.8069337865797	0.203584466931271	0.203146237804852	0.992060101950621	10	FALSE	0.818142621341535	0.412454212454212	0.234567901234568
5	4	1504	-1991.73	66.8173018430638	0.203545388937967	0.203085343176414	0.985961279089457	10	FALSE	0.79020760142887	0.453479853479853	0.271604938271605
5	5	1505	-1991.73	66.8173018430638	0.203545388937967	0.203085343176414	0.985961279089457	10	FALSE	0.79020760142887	0.453479853479853	0.271604938271605
5	6	1506	-1991.5	66.7846986319303	0.204113955671584	0.203690068269078	0.99277967251486	10	FALSE	0.818014001604617	0.376739926739927	0.345679012345679
5	7	1507	-1991.5	66.7846986319303	0.204113955671584	0.203690068269078	0.99277967251486	10	FALSE	0.818014001604617	0.376739926739927	0.345679012345679
5	8	1508	-1991.72	66.8156731958595	0.203287554603079	0.202692483163688	0.992267906257386	10	FALSE	0.794267096642401	0.302380952380952	0.296296296296296
5	9	1509	-1991.72	66.8156731958595	0.203287554603079	0.202692483163688	0.992267906257386	10	FALSE	0.794267096642401	0.302380952380952	0.296296296296296
5	10	1510	-1991.35	66.7639385233972	0.204567051603039	0.203923075440289	0.987480515081016	10	TRUE	1	1	1
5	11	1511	-1991.35	66.7639385233972	0.204567051603039	0.203923075440289	0.987480515081016	10	FALSE	1	1	1
5	12	1512	-1991.61	66.8000434772515	0.203442218610107	0.202594405831716	0.984497641648897	10	FALSE	0.792394704309285	0.335714285714286	0.234567901234568
5	13	1513	-1991.61	66.8000434772515	0.203442218610107	0.202594405831716	0.984497641648897	10	FALSE	0.792394704309285	0.335714285714286	0.234567901234568
5	14	1514	-1991.55	66.791275069078	0.203808716438589	0.202919526536837	0.996532552036185	10	FALSE	0.780739830595951	0.371428571428571	0.197530864197531
5	15	1515	-1991.55	66.791275069078	0.203808716438589	0.202919526536837	0.996532552036185	10	FALSE	0.780739830595951	0.371428571428571	0.197530864197531
5	16	1516	-1991.51	66.786483644358	0.204219951748694	0.203569042966568	0.941219452053901	10	FALSE	0.799290590428306	0.395787545787546	0.197530864197531
5	17	1517	-1991.51	66.786483644358	0.204219951748694	0.203569042966568	0.941219452053901	10	FALSE	0.799290590428306	0.395787545787546	0.197530864197531
5	18	1518	-1991.77	66.823444155571	0.203159589566626	0.202571697727809	0.992410652369829	10	FALSE	0.810871937799482	0.40952380952381	0.358024691358025
5	19	1519	-1991.77	66.823444155571	0.203159589566626	0.202571697727809	0.992410652369829	10	FALSE	0.810871937799482	0.40952380952381	0.358024691358025
5	20	1520	-1991.85	66.8345918921025	0.202931506705439	0.202424293492239	0.984033083488592	10	FALSE	0.815663617074524	0.412454212454212	0.308641975308642
6	1	1601	-1992.06	66.8639590255241	0.170260122048015	0.169592964029481	0.993287972517282	10	FALSE	0.777627769018373	0.321428571428571	0.222222222222222
6	2	1602	-1992.19	66.882296555776	0.170356199131574	0.169862250509935	0.995153133843837	10	FALSE	0.817622020017645	0.408730158730159	0.333333333333333
6	3	1603	-1992.19	66.882296555776	0.170356199131574	0.169862250509935	0.995153133843837	10	FALSE	0.817622020017645	0.408730158730159	0.333333333333333
6	4	1604	-1992.37	66.9071419947878	0.169964698166383	0.169435418376652	0.992397359621807	10	FALSE	0.787976115223958	0.29890289449113	0.160493827160494
6	5	1605	-1992.37	66.9071419947878	0.169964698166383	0.169435418376652	0.992397359621807	10	FALSE	0.787976115223958	0.29890289449113	0.160493827160494
6	6	1606	-1992.38	66.9083275156917	0.169996168086805	0.169808955203962	0.994311096455579	10	FALSE	0.770579434286868	0.367063492063492	0.246913580246914
6	7	1607	-1992.38	66.9083275156917	0.169996168086805	0.169808955203962	0.994311096455579	10	FALSE	0.770579434286868	0.367063492063492	0.246913580246914
6	8	1608	-1992.12	66.8725414777972	0.169836104088049	0.169066736382925	0.991445088038985	10	FALSE	0.838274050643409	0.354808590102708	0.37037037037037
6	9	1609	-1992.12	66.8725414777972	0.169836104088049	0.169066736382925	0.991445088038985	10	FALSE	0.838274050643409	0.354808590102708	0.37037037037037
6	10	1610	-1991.94	66.8463885972921	0.170471223668671	0.169908739452008	0.980476098395386	10	TRUE	1	1	1
6	11	1611	-1991.94	66.8463885972921	0.170471223668671	0.169908739452008	0.980476098395386	10	FALSE	1	1	1
6	12	1612	-1992.17	66.8786540563329	0.169881386483529	0.169357171801098	0.985691630764666	10	FALSE	0.783925387936905	0.337301587301587	0.172839506172839
6	13	1613	-1992.17	66.8786540563329	0.169881386483529	0.169357171801098	0.985691630764666	10	FALSE	0.783925387936905	0.337301587301587	0.172839506172839
6	14	1614	-1992.58	66.9374258531171	0.169221029700316	0.168912908688794	0.986587816165305	10	FALSE	0.805877847358324	0.325046685340803	0.160493827160494
6	15	1615	-1992.58	66.9374258531171	0.169221029700316	0.168912908688794	0.986587816165305	10	FALSE	0.805877847358324	0.325046685340803	0.160493827160494
6	16	1616	-1992.41	66.9135274197339	0.169588473882502	0.169007505069585	0.988398934487946	10	FALSE	0.812288236255112	0.420634920634921	0.259259259259259
6	17	1617	-1992.41	66.9135274197339	0.169588473882502	0.169007505069585	0.988398934487946	10	FALSE	0.812288236255112	0.420634920634921	0.259259259259259
6	18	1618	-1992.4	66.9124350900263	0.169753288884429	0.169520847389577	0.986128124989547	10	FALSE	0.759207566949601	0.279761904761905	0.209876543209877
6	19	1619	-1992.4	66.9124350900263	0.169753288884429	0.169520847389577	0.986128124989547	10	FALSE	0.759207566949601	0.279761904761905	0.209876543209877
6	20	1620	-1991.95	66.8479828749576	0.170321417692817	0.169643029362462	0.995755948445466	10	FALSE	0.799759784906316	0.360042735042735	0.259259259259259
7	1	1701	-1992.59	66.9388708570501	0.14598164283605	0.145527131890425	0.986617330067412	18	FALSE	0.806116057816611	0.372933788900175	0.222222222222222
7	2	1702	-1992.76	66.9627589180494	0.145752913612354	0.145372425523209	0.983442149768223	18	FALSE	0.785166541728298	0.328323637147167	0.259259259259259
7	3	1703	-1992.76	66.9627589180494	0.145752913612354	0.145372425523209	0.983442149768223	18	FALSE	0.785166541728298	0.328323637147167	0.259259259259259
7	4	1704	-1992.6	66.9400470470102	0.146261472382134	0.145560429819892	0.983768864417377	18	FALSE	0.773889020494898	0.304514113337643	0.111111111111111
7	5	1705	-1992.6	66.9400470470102	0.146261472382134	0.145560429819892	0.983768864417377	18	FALSE	0.773889020494898	0.304514113337643	0.111111111111111
7	6	1706	-1992.76	66.9625855985092	0.145854395266252	0.145504629693207	0.995571811510698	18	FALSE	0.827953484153806	0.420852956567242	0.246913580246914
7	7	1707	-1992.76	66.9625855985092	0.145854395266252	0.145504629693207	0.995571811510698	18	FALSE	0.827953484153806	0.420852956567242	0.246913580246914
7	8	1708	-1992.64	66.9456717003376	0.145985244320227	0.145451332483853	0.977829915450585	18	FALSE	0.783243510029397	0.367139163357651	0.197530864197531
7	9	1709	-1992.64	66.9456717003376	0.145985244320227	0.145451332483853	0.977829915450585	18	FALSE	0.783243510029397	0.367139163357651	0.197530864197531
7	10	1710	-1992.42	66.9144694944003	0.1465300331812	0.146129579195796	0.96080605403787	18	FALSE	0.78175775606423	0.300720288115246	0.209876543209877
7	11	1711	-1992.42	66.9144694944003	0.1465300331812	0.146129579195796	0.96080605403787	18	FALSE	0.78175775606423	0.300720288115246	0.209876543209877
7	12	1712	-1992.98	66.9942008252199	0.145522334492235	0.145049986577191	0.981453961890885	18	FALSE	0.792285704304931	0.377943485086342	0.209876543209877
7	13	1713	-1992.98	66.9942008252199	0.145522334492235	0.145049986577191	0.981453961890885	18	FALSE	0.792285704304931	0.377943485086342	0.209876543209877
7	14	1714	-1992.63	66.944108149966	0.145978339799904	0.145462152129274	0.972468777114967	18	FALSE	0.790369330537254	0.283505709976298	0.222222222222222
7	15	1715	-1992.63	66.944108149966	0.145978339799904	0.145462152129274	0.972468777114967	18	FALSE	0.790369330537254	0.283505709976298	0.222222222222222
7	16	1716	-1992.51	66.9267718999987	0.146391334660022	0.145945777854279	0.990274130342293	18	FALSE	0.788963201108084	0.365446583491696	0.185185185185185
7	17	1717	-1992.51	66.9267718999987	0.146391334660022	0.145945777854279	0.990274130342293	18	FALSE	0.788963201108084	0.365446583491696	0.185185185185185
7	18	1718	-1992.35	66.9049745727291	0.146058570250074	0.145032990863904	0.990904658956409	18	TRUE	1	1	1
7	19	1719	-1992.35	66.9049745727291	0.146058570250074	0.145032990863904	0.990904658956409	18	FALSE	1	1	1
7	20	1720	-1992.59	66.9381061001971	0.146248351526508	0.145554516014518	0.978649975970675	18	FALSE	0.810302357208769	0.391548927263213	0.234567901234568

## Sheet: S2
Supplementary Table S2. Summary of model-selection metrics for neighboring supplementary LDA-based topic-model solutions (K = 5–7). This table summarizes model-selection results across neighboring LDA-based topic-model solutions with K = 5, 6, and 7. For each K value, the table reports the number of runs, the best-performing run, fit statistics, and averaged run-level consistency metrics, includi…
k	n_runs	best_run_index	best_seed	best_logLik	median_logLik	sd_logLik	best_perplexity	median_perplexity	mean_topic_cosine_to_ref	mean_top10_jaccard_to_ref	mean_doc_assignment_agreement_to_ref	mean_mean_max_theta	mean_normalized_topic_entropy
5	20	10	1510	-1991.35	-1991.61	0.13679103783092	66.7639385233972	66.8000434772515	0.820790926514624	0.443376427494075	0.346296296296296	0.203709205720847	0.984194618030215
6	20	10	1610	-1991.94	-1992.28	0.199516271159587	66.8463885972921	66.8947192752819	0.816444443563417	0.413298588666236	0.315432098765432	0.169935934196267	0.989511124324443
7	20	18	1718	-1992.35	-1992.61	0.177258666665073	66.9049745727291	66.9420775984881	0.813183775593359	0.413068729516098	0.287037037037037	0.146044963514568	0.981915397650835

## Sheet: S3
Supplementary Table S3. Top terms of the best-performing supplementary LDA-based topic models for K = 5–7. This table lists the top terms of the best-performing LDA-based topic model for each neighboring solution (K = 5, 6, and 7). Terms are shown topic by topic to enable side-by-side comparison of thematic granularity, redundancy, and interpretability across candidate models. This comparison was…
k	topic	top_terms
5	1	cell; inflamm; innat; associ; immun; memori; diseas; inflammatori; differenti; mediat; train; monocyt
5	2	immun; diseas; inflammatori; bone; joint; role; cell; patient; periodont; comorbid; autoimmun; rheumatoid
5	3	train; immun; diseas; innat; target; infect; role; bone; autoimmun; epigenom; correl; arthriti
5	4	immun; innat; train; inflammatori; inflamm; diseas; memori; potenti; role; target; respons; differenti
5	5	periodont; cell; inflammatori; train; diseas; memori; neutrophil; inflamm; comorbid; modul; epigenet; mesenchym
6	1	immun; train; inflammatori; macrophag; respons; diseas; role; stem; memori; autoimmun; periodont; monocyt
6	2	immun; innat; cell; train; periodont; role; diseas; memori; potenti; bone; macrophag; clinic
6	3	immun; train; inflammatori; diseas; modul; target; associ; therapeut; inflamm; neutrophil; osteoclast; model
6	4	train; inflammatori; diseas; inflamm; cell; immun; infect; role; joint; associ; target; periodont
6	5	innat; inflamm; memori; diseas; epigenom; arthriti; patient; monocyt; periodont; reprogram; bone; gene
6	6	cell; periodont; diseas; inflammatori; innat; comorbid; inflamm; bone; mechan; infect; clinic; respons
7	1	immun; train; inflamm; monocyt; innat; memori; mous; macrophag; model; joint; induc; potenti
7	2	train; immun; innat; memori; modul; role; periodont; cell; osteoclast; macrophag; murin; effect
7	3	train; diseas; immun; inflamm; innat; inflammatori; periodont; cell; monocyt; bone; cardiovascular; epigenet
7	4	infect; cell; diseas; immun; inflammatori; bone; marrow; memori; joint; rheumatoid; staphylococcus; monocyt
7	5	immun; inflammatori; train; innat; autoimmun; diseas; target; gene; respons; neutrophil; bone; memori
7	6	immun; diseas; inflammatori; periodont; target; neutrophil; innat; comorbid; porphyromona; aggrav; train; reprogram
7	7	cell; role; inflammatori; periodont; innat; immun; mechan; comorbid; diseas; inflamm; common; train

## Sheet: S4
Supplementary Table S4. Analytical parameters and mapping rules used in the bibliometric, semantic, and multi-layer mapping analyses. This table summarizes the main analytical parameters, software settings, thresholds, and rule-based mapping specifications used across the bibliometric, semantic, disease-enrichment, and bridge-network workflows. It includes the computing environment, corpus constr…
Module	Component	Setting / value	Notes
Computing environment	R version	4.5.1	Main analytical environment
Bibliometric workflow	bibliometrix / Biblioshiny	5.2.1	Used for bibliometric summaries and bibliometric data structures
Text processing	quanteda	4.3.1	Used for token processing and dfm-based text preparation
Text processing	text2vec	0.6.6	Used in semantic relevance workflow
Primary topic modeling	stm	1.3.8	Used for the main topic-model presentation
Supplementary topic robustness	topicmodels	0.2.17	Used for repeated-run LDA robustness analyses
Search	WoSCC retrieval date	2026-03-02	Web of Science Core Collection primary corpus
Filtering	Language	English	Applied to both corpora
Filtering	Document types	Article; Review	Applied to both corpora
Core corpus	Retrieved records	88	Before document-type filtering
Core corpus	Retained records	83	Article/Review only
Main year-based analysis	Year range	2013-2025	2026 excluded from annual trend analysis as a partial year
Main year-based analysis	Core records used	81	Full publication years only
Extended corpus	Retrieved records	322	Before filtering
Extended corpus	Excluded non-English	2
Extended corpus	Excluded non-Article/Review	19
Extended corpus	Retained records	301	Used for semantic expansion and sensitivity analyses
Text preprocessing	Lowercasing	Yes	Applied before topic modeling and semantic analyses
Text preprocessing	Remove punctuation	Yes
Text preprocessing	Remove numbers	Yes
Text preprocessing	Stopword removal	English stopwords
Text preprocessing	Stemming	Yes
Text preprocessing	Document-feature trimming	min_termfreq = 3	Main STM workflow
Primary topic modeling	Input text	Titles + abstracts	Core corpus
Primary topic modeling	Candidate K values	5, 6, 7	Compared in main topic-model selection
Primary topic modeling	Final displayed K	6	Selected as interpretability-based presentation
Primary topic modeling	Runs per K	5	Main STM workflow
Primary topic modeling	Seed definition	2000 + 10 x K + r	r = run index
Primary topic modeling	Initialization	Spectral	init.type = "Spectral"
Primary topic modeling	Maximum EM iterations	75	max.em.its = 75
Primary topic modeling	Selection criteria	Interpretability, semantic coherence, exclusivity	Used for final displayed STM solution
Supplementary topic robustness	Model	LDA (VEM)	topicmodels::LDA(method = "VEM")
Supplementary topic robustness	Candidate K values	5, 6, 7	Repeated-run comparison
Supplementary topic robustness	Runs per K	20	Robustness analyses
Supplementary topic robustness	Seed definition	1000 + k x 100 + i	i = run index
Supplementary topic robustness	Minimum document term frequency	2	LDA robustness preprocessing
Supplementary topic robustness	Minimum document-frequency proportion	0.02	LDA robustness preprocessing
Supplementary topic robustness	Maximum document-frequency proportion	0.95	LDA robustness preprocessing
Supplementary topic robustness	Summary metrics	log-likelihood; perplexity; topic cosine similarity; top-term Jaccard overlap; document-assignment agreement	Reported in Supplementary Tables S1-S3
Semantic relevance	Relevance measure	TF-IDF cosine relevance score	Extended corpus ranked against core corpus centroid
Semantic relevance	Default cutoff	Top 40%	Default semantically relevant subset
Semantic relevance	Default subset size	121 / 301 (40.2%)	Extended corpus
Semantic relevance	Sensitivity cutoffs	30%, 40%, 50%	Compared in sensitivity analyses
Rule-based subset	Anchor terms	joint; synov*; osteoclast; bone loss; erosion; periodontitis; rheumatoid arthritis / RA	Independent osteoimmunology-focused subset; synov* captures synovial-related terms
Rule-based subset	Rule-based subset size	53
Rule-based subset	Intersection with top-40% semantic subset	45
Multi-layer mapping	Analytical layers	Intervention/stimulus; entity; pathway; disease	Predefined 4-layer framework
Multi-layer mapping	Term harmonization	Regex-based dictionary + synonym normalization + rule-based aggregation	Applied to mapped terms
Disease mapping	Source	DisGeNET Gene-Disease Associations via Harmonizome API	Used for topic-disease enrichment analysis
Disease mapping	Statistical test	Fisher's exact test
Disease mapping	Multiple-testing correction	Benjamini-Hochberg false discovery rate
Disease mapping	Heatmap fill value	−log10(FDR)	Used in Figure 6C; FDR denotes the Benjamini–Hochberg adjusted P value from Fisher’s exact test, with larger values indicating stronger FDR-corrected enrichment evidence.
Pathway mapping	KEGG anchor	KEGG:hsa04380 Osteoclast differentiation	Used in bridge-network construction
Pathway mapping	Reactome anchors	Innate immune system; Cytokine signaling in immune system; Neutrophil degranulation; Chromatin organization; Metabolism	Predefined osteoimmunology-relevant pathway anchors
Bridge network	Network type	Thresholded 4-layer bridge network	Figure 6D
Bridge network	Layers displayed	Intervention; entity; pathway; disease	Final terminology
Interpretation	Evidence level	Exploratory / hypothesis-generating	Mapping results are literature-level, not direct mechanistic proof

## Sheet: S5
Supplementary Table S5. Exact search strategies and database-specific filters used for independent multi-database queries. This table lists the full query strings for the core and extended search layers in WoSCC, Scopus, and PubMed, together with database-specific filters, retrieval dates, and corpus roles in the analytical workflow.
Database	Corpus layer	Search field(s)	Exact query string	Language filter	Document type filter	Comparison window	Retrieval date	Corpus role
WoSCC	core	TS (Topic Search)	TS=( ("trained immunity" OR "trained innate immunity" OR "innate immune memory" OR ("innate" NEAR/2 memory) OR ("innate" NEAR/2 training)) AND (oste* OR osteoclast* OR osteoimmun* OR joint* OR cartilage OR "intervertebral disc" OR "bone healing" OR fracture* OR osteolysis OR osteomyelitis OR osteoarthritis OR "rheumatoid arthritis" OR spondyloarthritis OR periodontitis OR osteoporosis) )	English	Article; Review	2013-2025 (comparison subset)	2026-03-02	Primary bibliometric corpus
WoSCC	extended	TS (Topic Search)	TS=( ("trained immunity" OR "trained innate immunity" OR "innate immune memory" OR "trained innate" OR "innate training") AND (bone OR oste* OR osteoimmun* OR osteoclast* OR "bone marrow" OR arthritis OR periodontitis OR osteoporosis) )	English	Article; Review	2013-2025 (comparison subset)	2026-03-02	Primary semantic-expansion and sensitivity corpus
Scopus	core	TITLE-ABS-KEY	TITLE-ABS-KEY( ( "trained immunity" OR "trained innate immunity" OR "innate immune memory" OR (innate W/2 memory) OR (innate W/2 training) ) AND ( oste* OR osteoclast* OR osteoimmun* OR joint* OR cartilage OR "intervertebral disc" OR "bone healing" OR fracture* OR osteolysis OR osteomyelitis OR osteoarthritis OR "rheumatoid arthritis" OR spondyloarthritis OR periodontitis OR osteoporosis ) )	English	Article; Review	2013-2025	2026-03-17	Independent multi-database query set for cross-database comparison
Scopus	extended	TITLE-ABS-KEY	TITLE-ABS-KEY( ( "trained immunity" OR "trained innate immunity" OR "innate immune memory" OR "trained innate" OR "innate training" ) AND ( bone OR oste* OR osteoimmun* OR osteoclast* OR "bone marrow" OR arthritis OR periodontitis OR osteoporosis ) )	English	Article; Review	2013-2025	2026-03-17	Independent multi-database query set for cross-database comparison
PubMed	core	Title/Abstract + embedded filters	( "trained immunity"[tiab] OR "trained innate immunity"[tiab] OR "innate immune memory"[tiab] OR "innate memory"[tiab:~2] OR "innate training"[tiab:~2] ) AND ( oste*[tiab] OR osteoclast*[tiab] OR osteoimmun*[tiab] OR joint*[tiab] OR cartilage[tiab] OR "intervertebral disc"[tiab] OR "bone healing"[tiab] OR fracture*[tiab] OR osteolysis[tiab] OR osteomyelitis[tiab] OR osteoarthritis[tiab] OR "rheum…	English	Journal Article; Review	2013-2025	2026-03-17	Independent multi-database query set for cross-database comparison
PubMed	extended	Title/Abstract + embedded filters	( "trained immunity"[tiab] OR "trained innate immunity"[tiab] OR "innate immune memory"[tiab] OR "trained innate"[tiab] OR "innate training"[tiab] ) AND ( bone[tiab] OR oste*[tiab] OR osteoimmun*[tiab] OR osteoclast*[tiab] OR "bone marrow"[tiab] OR arthritis[tiab] OR periodontitis[tiab] OR osteoporosis[tiab] ) AND english[lang] AND (journal article[pt] OR review[pt])	English	Journal Article; Review	2013-2025	2026-03-17	Independent multi-database query set for cross-database comparison

## Sheet: S6
Supplementary Table S6. Database-specific record yields and retained query sets for cross-database comparison. This table summarizes raw retrieval counts, filtered counts after language and document-type restriction, and the final 2013–2025 query sets used for cross-database comparison in the core and extended layers.
Database	Corpus layer	Raw retrievals	Filtered records	Retained records for 2013-2025 comparison	Notes
WoSCC	core	88	83	81	Raw retrieval before document-type filtering; retained subset excludes 2026 records
WoSCC	extended	322	301	292	Raw retrieval before language/document-type filtering; retained subset excludes 2026 records
Scopus	core	111	92	92	Filtered records and retained comparison set are identical because the query set used for comparison was restricted to 2013-2025
Scopus	extended	434	384	384	Filtered records and retained comparison set are identical because the query set used for comparison was restricted to 2013-2025
PubMed	core	NR	55	55	Raw pre-filter count was not separately recorded; query incorporated language/publication-type restrictions
PubMed	extended	NR	264	264	Raw pre-filter count was not separately recorded; query incorporated language/publication-type restrictions

## Sheet: S7
Supplementary Table S7. DOI-level overlap across WoSCC, Scopus, and PubMed query sets. This table reports pairwise and three-way DOI overlap across database-specific query sets for the core and extended layers within the 2013–2025 comparison window.
Corpus layer	WoS with DOI	Scopus with DOI	PubMed with DOI	WoS-Scopus shared	WoS-PubMed shared	Scopus-PubMed shared	All three shared
core	81	92	55	55	52	51	50
extended	292	383	262	237	232	235	225

## Sheet: S8
Supplementary Table S8. Anchor-term summary underlying the cross-database thematic concordance analysis. This table reports the frequencies and proportions of documents containing selected anchor terms across WoSCC, Scopus, and PubMed query sets for the core and extended layers, corresponding to Supplementary Figure S1.
Corpus layer	Database	Anchor term	Documents with anchor	Proportion of documents
core	WoS	bone marrow	19	0.234568
core	Scopus	bone marrow	20	0.217391
core	PubMed	bone marrow	2	0.0363636
core	WoS	epigenetic	37	0.45679
core	Scopus	epigenetic	38	0.413043
core	PubMed	epigenetic	5	0.0909091
core	WoS	innate immune memory	28	0.345679
core	Scopus	innate immune memory	28	0.304348
core	PubMed	innate immune memory	7	0.127273
core	WoS	macrophage/monocyte	38	0.469136
core	Scopus	macrophage/monocyte	35	0.380435
core	PubMed	macrophage/monocyte	8	0.145455
core	WoS	osteoarthritis	2	0.0246914
core	Scopus	osteoarthritis	2	0.0217391
core	PubMed	osteoarthritis	1	0.0181818
core	WoS	osteoclast	6	0.0740741
core	Scopus	osteoclast	10	0.108696
core	PubMed	osteoclast	4	0.0727273
core	WoS	osteoporosis	0	0
core	Scopus	osteoporosis	0	0
core	PubMed	osteoporosis	0	0
core	WoS	periodontitis	25	0.308642
core	Scopus	periodontitis	27	0.293478
core	PubMed	periodontitis	12	0.218182
core	WoS	rheumatoid arthritis	21	0.259259
core	Scopus	rheumatoid arthritis	33	0.358696
core	PubMed	rheumatoid arthritis	5	0.0909091
core	WoS	trained immunity	69	0.851852
core	Scopus	trained immunity	78	0.847826
core	PubMed	trained immunity	14	0.254545
extended	WoS	bone marrow	206	0.705479
extended	Scopus	bone marrow	313	0.815104
extended	PubMed	bone marrow	20	0.0757576
extended	WoS	epigenetic	140	0.479452
extended	Scopus	epigenetic	191	0.497396
extended	PubMed	epigenetic	13	0.0492424
extended	WoS	innate immune memory	104	0.356164
extended	Scopus	innate immune memory	148	0.385417
extended	PubMed	innate immune memory	26	0.0984848
extended	WoS	macrophage/monocyte	190	0.650685
extended	Scopus	macrophage/monocyte	260	0.677083
extended	PubMed	macrophage/monocyte	59	0.223485
extended	WoS	osteoarthritis	1	0.00342466
extended	Scopus	osteoarthritis	1	0.00260417
extended	PubMed	osteoarthritis	0	0
extended	WoS	osteoclast	6	0.0205479
extended	Scopus	osteoclast	10	0.0260417
extended	PubMed	osteoclast	4	0.0151515
extended	WoS	osteoporosis	0	0
extended	Scopus	osteoporosis	0	0
extended	PubMed	osteoporosis	0	0
extended	WoS	periodontitis	23	0.0787671
extended	Scopus	periodontitis	25	0.0651042
extended	PubMed	periodontitis	12	0.0454545
extended	WoS	rheumatoid arthritis	19	0.0650685
extended	Scopus	rheumatoid arthritis	30	0.078125
extended	PubMed	rheumatoid arthritis	4	0.0151515
extended	WoS	trained immunity	254	0.869863
extended	Scopus	trained immunity	342	0.890625
extended	PubMed	trained immunity	100	0.378788
